# Supplementary material for: MALDI-TOF Mass Spectrometry Detection of Pathogens in Vectors: The Borrelia crocidurae/Ornithodoros sonrai Paradigm
Source: PLoS Negl Trop Dis. 2014 Jul 24;8(7):e2984. doi: 10.1371/journal.pntd.0002984 (PMC4109908; doi:10.1371/journal.pntd.0002984)
Supplement: Table S1 — List of peaks (m/z) detected by MALDI-TOF-MS for each of the 14 Borrelia species under study. (XLSX) [file pntd.0002984.s001.xlsx]

## Sheet: Feuil1
m/z(Da)
Borrelia burgdorferi		Borrelia duttonii		Borrelia crocidurae		Borrelia hermsii		Borrelia andersonii		Borrelia japonica		Borrelia turcica		Borrelia californiensis		Borrelia valaisiana		Borrelia afzelii		Borrelia recurrentis		Borrelia lusitaniae		Borrelia garinii		Borrelia genomospecies 2”
55 peaks		103 peaks		44 peaks		46 peaks		43 peaks		35 peaks		53 peaks		35 peaks		25 peaks		55 peaks		102 peaks		123 peaks		106 peaks		85 peaks
2018.11		1990.01		2712.72		2156.21		2020.64		1995.64		2066.94		2056.59		2205.92		2105.95		2017.9		1981.68		2018.42		2009.53
2025.91		2018.36		2796.39		2297.19		2056.59		2030.04		2134.42		2191.19		2276.77		2192.61		2153.77		2011.51		2026.77		2018.56
2130.99		2131.98		2819.31		2400.7		2130.8		2276.59		2276.2		2276.29		2494.29		2211.31		2273.44		2027.9		2131.88		2028.23
2153.92		2153.73		3084.94		2624.18		2198.4		2357.57		2479.38		2857.09		2858.32		2326.76		2290.25		2033.45		2147.46		2131.77
2169.72		2169.97		3092.96		2820.28		2276.73		2405.58		2589.04		3091.09		2870.39		2343.24		2709.17		2126.55		2154		2154.38
2186.24		2175.31		3405.79		3085.3		2296.22		2485.45		2871.74		3384.86		3084.02		2476.09		2792.86		2142.95		2170.32		2169.99
2273.81		2186.47		3567.88		3092.88		2560.27		2615.83		2953.34		3459.9		3546.29		2647.41		2815.87		2244.6		2174.98		2338.67
2446.2		2234.01		3590.03		3204.16		2764.23		2783.98		2966.2		3545.87		3605.44		2695.64		3060.58		2314.91		2182.59		2641.21
2853.36		2316.1		3604.89		3434.25		2857.75		2789.97		3107.03		3604.15		3764.09		2710.36		3081.06		2407.44		2273.97		2648.45
2866.66		2398.04		3763.33		3546.99		2870.18		2913.06		3115.16		3797.87		3798.59		2799.53		3297.65		2491.43		2332.95		2657.61
3096.93		2414.36		3796.68		3606		3091.47		3547.09		3171.57		3835.45		3836.73		2924.22		3439.66		2502.89		2398.25		2671.29
3104.39		2430.27		3835.29		3917.95		3385.02		3568.95		3390.7		3890.95		3850.45		3268.18		3540.6		2596.51		2414.46		2803.74
3380.94		2443.93		3850.19		3977.81		3402.49		3590.14		3471.12		3916.6		3878.38		3541.95		3560.47		2618.58		2586.07		2867.28
3541.2		2458.65		3877.54		4192.88		3546.36		3606.18		3546.04		4292.35		3893.22		3601.57		3567.21		2785.52		2602.88		2962.72
3599.95		2817.35		3892.7		4234.93		3605.51		3764.69		3604.89		4393.56		3917.48		3845.78		3581.25		2813.19		2803.93		3153.33
3757.38		3061.41		3916.63		4411.28		3797.99		3798.19		3797.54		4880.52		4292.94		3864.29		3599.54		2824.84		2855.99		3350.82
3776.31		3082.21		3947.23		4650.18		3831.73		3851.2		3892.37		4956.76		4378.83		3887.54		3758.15		2882.35		2867.23		3542.49
3793.25		3322.48		4233.39		4727.09		3850.66		3894.01		3916.79		4976.96		4723.73		4112.5		3792.26		2902.13		3080.62		3598.47
3808.87		3441.41		4319.09		4809.54		3879.85		3918.09		4311.87		5112.05		4964.3		4439.3		3830.21		3003.62		3092.23		3627.27
3831.27		3542.18		4617.1		4980.93		3893.29		3970.94		4677.5		6187.06		6172.59		4696.33		3844.72		3017.69		3381.64		3846.43
3844.76		3560.19		4697.13		5119.64		3916.82		4000.73		4770.52		6204.37		6773.42		4723.66		3873.24		3043.65		3392.9		3888.1
3874.71		3600.9		4717.16		5154.35		4011.38		4072.55		4799.78		6773.49		8584.49		4732.87		3886.45		3060.5		3468.91		3973.54
3886.6		3793.5		4835.12		5239.03		4292.43		4403.55		4907.89		6834.49		8650.06		4765.37		3911.23		3073.91		3542.3		3988.29
3911.83		3810.5		4964.46		5256.12		4407.48		4416.23		5110.09		6922.52		8810.07		5049.41		3955.74		3271.39		3794.11		3998.03
3938.01		3827.56		4991.87		5781.65		4488.02		4725.6		5168.79		7662.49		9925.64		5109.4		3968.84		3344.36		3807.19		4016.72
4036.92		3846.38		5071.3		6134.77		4668.76		5401.83		5186.34		8203.53				5122.65		4018.98		3372.11		3827.66		4030.33
4287.08		3873.8		5898.79		6175.96		4878.36		7814.18		5339.44		8461.11				5143.5		4160.28		3400.69		3845.1		4045.22
4402.17		3885.52		6175.71		6232.87		4950.82		7858.56		6176.75		8584.02				5162.14		4193.03		3598.96		3874.03		4067.94
4482.17		3912.73		6191.53		6293.87		4985.7		7939.72		6219		8630.86				5257.95		4206.94		3944.08		3885.45		4091.65
4950.53		4161.09		6854.93		6729.06		5106.71		7960.13		6234.38		8647.9				5425.59		4227.64		4090.67		3912.73		4109.91
4970.88		4194.94		7041.31		6843.9		6147.2		8102.09		6252.48		9347.01				5928.61		4292.09		4108.91		3939.95		4351.35
5106.17		4209.11		7596.21		6862		6187.95		8709.28		6273.54		9760.42				6204.2		4597.98		4134.93		3981.74		4649.19
5792.94		4229.09		7629.13		6892.78		6531.95		8781.29		6305.21		9911.62				6510.4		4667.55		4156.58		4004.74		4686.2
6179.55		4273.35		8580.72		6976.31		6773.14		15714.87		6784.99		9950.43				6552.11		4689.17		4176.21		4009.94		4723.42
6198.17		4294.03		8639.32		7957.08		6835.05		16194.34		6801.31		10223.67				6591.81		4828.26		4190.09		4236.57		4741.62
6522.89		4350.11		8708.94		8385.64		8024.48				6869.35						7049.08		4950.25		4202.19		4257.09		4760.31
6764.68		4599.37		8896.46		8424.13		8044.5				6897.74						7115.15		4984.94		4287.79		4288.04		4792.08
7680.12		4609.13		9232.56		8470.14		8479.71				6918.37						7187.95		5077.43		4680.32		4328.04		5247.57
8005.43		4669.36		9757.16		9452.68		8584.62				6946.3						7244.79		5096.18		4877.84		4374.52		5289.4
8053.51		4695.4		9926.95		9617.16		9335.11				8009.38						7304.49		5161.59		4912.75		4454.9		5322.99
8469.07		4829.95		9981.66		9948.03		9896.88				8354.08						7324.8		5640.88		4951.94		4625.44		5349.9
8572.16		4959.25		10204.27		10238.92		9967.82				8588.71						7365.83		5773.33		4990.66		4642.18		5366.72
8611.06		4986.86		14080.11		10305.54		10209.8				8623.09						8546.76		5853.25		5012.33		4661.66		5464.99
9243.33		5163.34		17789.87		11558.89						8694.91						8879.46		5893.54		5024.59		4719.78		5683.27
9292.95		5642.44				12582.51						8705.53						8938.03		6081.85		5046.86		4850.68		5805.72
9712.07		5776.15				13945.52						9353.29						9444.37		6125.84		5092.03		4956.5		5832.26
9868.62		5798.96										9529.4						9644.01		6166.62		5104.7		4986.19		5848.59
9896.83		5832.7										9597.55						10238.53		6207.7		5181.13		5048.58		5871.65
9937.45		5855.84										9643.63						10293.4		6252.12		5340.67		5092.21		5930.75
10206.64		5874.42										9669.52						10349.71		6591.94		5356.53		5871.3		5973.24
11577.47		5895.32										9813.57						10921.8		6845.02		5372.72		5882.3		6180.91
13035.59		6128.55										10192.49						10952.79		6896.42		5393.94		6124.63		6273.21
13359.07		6168.63										10217.1						11787.1		6909.92		5504.58		6165.6		6291.79
16672.47		6208.77																11851.81		6966.76		5557.03		6187.64		6310.69
16696.7		6250.97																12990.5		7032.66		5616.96		6309.66		6343.41
		6594.41																13013.65		7113.7		5661.31		6550.17		6534.25
		6847.06																13103.75		7620.39		5800.2		6621.92		6704.86
		6894.16																13348.69		7719.37		5823.5		6666.66		6746.98
		6911.17																14365.7		7834.29		6193.19		6726.35		6833.09
		6936.09																14479.81		7939.13		6207.96		6766.18		6876.93
		6950.81																14582.61		8037.71		6220.12		6827.58		6890.28
		7012.79																14638.48		8107.08		6545.94		6899.83		6919.01
		7036.25																15023.33		8305.19		6578.49		6940.84		6934.86
		7121.22																15109.76		8324.96		6599.99		6987.63		7215.17
		7547.02																15226.86		8385.3		6633.12		7624.27		7254.5
		7588.84																16678.77		8414.6		6707.38		7655.35		7401.44
		7621.23																		8454.23		6726.33		7753.79		8371.92
		7900.33																		8512.5		6748.77		7770.42		8448.2
		8039.52																		8527.56		6770.54		8007.71		8546.45
		8307.5																		8542.24		6788.14		8025.94		8577.18
		8417.46																		8584.45		6836.17		8343.02		8608.32
		8456.72																		8647.97		7401.41		8471.62		8652
		8545.2																		8690.02		7413.85		8547.45		8711.12
		8587.32																		9192.13		7430.98		8574.64		8765.2
		8648.37																		9212.04		7466.71		8616.86		8823.82
		8696.58																		9275.69		7486.08		8636.15		8853.52
		8746.27																		9331.83		7515.39		8649.82		9260.07
		8853.42																		9652.86		7531.59		8710.87		9292.94
		8883.81																		9726.34		7541.6		8773.6		9319.02
		9195.09																		9896.74		7603.38		8846.22		9335.86
		9216.02																		9966.62		7854.74		9248.76		9568.17
		9335.19																		10042.81		7884.46		9281.08		9900.06
		9390.52																		10128.1		7931.65		9698.44		10845
		9557.6																		10188.94		7962.14		9772.59		11657.75
		9655.36																		10318.6		7992.07		9796.51		11729.86
		9916.15																		10390.6		8007.33		9910.96
		9970.09																		11459.76		8057.79		9969.76
		10044.81																		11538.05		8070.19		10042.28
		10132.87																		11627.35		8555.99		10095.6
		10221.22																		12153.43		8575.99		10180.28
		10322.04																		13340.43		8644.3		10253.03
		11542.9																		13368.02		8735.55		11102.94
		12669.04																		13548.24		8764.75		11568.88
		13339.16																		13590.36		8834.93		11636.26
		13575.57																		13642.34		8859.27		11693.23
		13611.73																		13678.6		9038.53		11730.06
		13682.32																		13764.3		9754.31		11757.57
		14063.22																		13855.81		9780.24		12802.63
		14176.09																		14056.1		9821.6		13091.7
		14206.04																		14159.1		9894.15		13192.64
		14331.34																		16688.23		10182.98		13325.84
		16666.83																		17370.27		10208.74		13644.08
		17758.2																				10264.39		13717.64
																						10360.87		14289.49
																						10711.28		14949.67
																						10741.89		16681.93
																						10785.27
																						10932.02
																						10967.23
																						11017.2
																						11045.81
																						11110.74
																						11199.98
																						11225.75
																						11319.04
																						12386.77
																						12863.05
																						14786.26
																						14928.78
																						15057.24
																						15185.11
																						15981.46
																						16110
